# Supplementary material for: SMAD4 Expression in Monocytes as a Potential Biomarker for Atherosclerosis Risk in Patients with Obstructive Sleep Apnea
Source: Int J Mol Sci. 2023 Apr 26;24(9):7900. doi: 10.3390/ijms24097900 (PMC10178665; doi:10.3390/ijms24097900)
Supplement: Supplementary file 1 [file ijms-24-07900-s001.zip]

Archive with 1 entries (1 files):
- ijms-2310324-supplementary.pdf
